# Supplementary material for: Occupational Health Risk Assessment for Wastewater Treatment and Reuse in Kanpur, India
Source: Int J Environ Res Public Health. 2023 Jun 7;20(12):6072. doi: 10.3390/ijerph20126072 (PMC10298189; doi:10.3390/ijerph20126072)
Supplement: Supplementary file 1 [file ijerph-20-06072-s001.zip]

Archive with 1 entries (1 files):
- ijerph-2399155-supplementary.pdf
